# Supplementary material for: Loss of Epithelial Homeostasis Driven by TMBIM1 Depletion via E-Cadherin Junction Disassembly
Source: Int J Mol Sci. 2026 Jan 22;27(2):1090. doi: 10.3390/ijms27021090 (PMC12842013; doi:10.3390/ijms27021090)
Supplement: Supplementary file 1 [file ijms-27-01090-s001.zip]

Archive with 1 entries (1 files):
- ijms-4009914-SI.pdf
